# Supplementary material for: Esaxerenone Inhibits Renal Angiogenesis and Endothelial-Mesenchymal Transition via the VEGFA and TGF-β1 Pathways in Aldosterone-Infused Mice
Source: Int J Mol Sci. 2023 Jul 21;24(14):11766. doi: 10.3390/ijms241411766 (PMC10380380; doi:10.3390/ijms241411766)
Supplement: Supplementary file 1 [file ijms-24-11766-s001.zip]

Archive with 2 entries (2 files):
- Video S1.wmv
- ijms-2471334 Supplementary Figure S1.pdf
